# Supplementary material for: iE-DAP Induced Inflammatory Response and Tight Junction Disruption in Bovine Mammary Epithelial Cells via NOD1-Dependent NF-κB and MLCK Signaling Pathway
Source: Int J Mol Sci. 2023 Mar 27;24(7):6263. doi: 10.3390/ijms24076263 (PMC10094069; doi:10.3390/ijms24076263)
Supplement: Supplementary file 1 [file ijms-24-06263-s001.zip]

Archive with 1 entries (1 files):
- ijms-2288492-supplementary.pdf
